# Supplementary material for: Pareiorhina hyptiorhachis, a new catfish species from Rio Paraíba do Sul basin, southeastern Brazil (Siluriformes, Loricariidae)
Source: Zookeys. 2013 Jul 4;(315):65–76. doi: 10.3897/zookeys.315.5307 (PMC3713353; doi:10.3897/zookeys.315.5307)
Supplement: XML Treatment for Pareiorhina hyptiorhachis [file zookeys.315.5307-treatment1.xml]

<!DOCTYPE tp:taxon-treatment
  PUBLIC "-//TaxonX//DTD Taxonomic Treatment Publishing DTD v0 20100105//EN" "tax-treatment-NSO.dtd">
<tp:taxon-treatment xmlns:tp="http://www.plazi.org/taxpub"><tp:treatment-meta><mixed-citation publication-type="journal"><person-group><name><surname>Silva</surname><given-names>Gabriel de Souza da Costa e</given-names></name><name><surname>Roxo</surname><given-names>Fábio Fernandes</given-names></name><name><surname>Oliveira</surname><given-names>Claudio</given-names></name></person-group><article-title>
                    <italic>Pareiorhina hyptiorhachis</italic>, a new catfish species from Rio Paraíba do Sul basin, southeastern Brazil (Siluriformes, Loricariidae)</article-title><source>Zookeys</source><day>4</day><month>7</month><year>2013</year><volume>2013</volume><issue>315</issue><fpage>65</fpage><lpage>76</lpage><pub-id pub-id-type="doi">10.3897/zookeys.315.5307</pub-id></mixed-citation></tp:treatment-meta><tp:nomenclature><tp:taxon-name>
                        <tp:taxon-name-part taxon-name-part-type="genus">Pareiorhina</tp:taxon-name-part>
                        <tp:taxon-name-part taxon-name-part-type="species">hyptiorhachis</tp:taxon-name-part>
                        <object-id xmlns:xlink="http://www.w3.org/1999/xlink" xlink:type="simple">urn:lsid:zoobank.org:act:1D6D4D43-68CF-485B-9ABC-8FFB270E2460</object-id>
                        <object-id xmlns:xlink="http://www.w3.org/1999/xlink" xlink:type="simple">http://species-id.net/wiki/Pareiorhina_hyptiorhachis</object-id>
                    </tp:taxon-name><tp:taxon-status xmlns:xlink="http://www.w3.org/1999/xlink" xlink:type="simple">sp. n.</tp:taxon-status><xref ref-type="fig" rid="F1">Figure 1</xref><xref ref-type="table" rid="T1">; Table 1</xref><tp:nomenclature-citation-list><tp:nomenclature-citation><tp:taxon-name>Pareiorhina</tp:taxon-name><comment> sp. 1 - <xref ref-type="bibr" rid="B10">Roxo et al. 2012a</xref> : 2443 [phylogenetic relationships]. - <xref ref-type="bibr" rid="B11">Roxo et al. 2012b</xref>: 38 [phylogenetic relationships].</comment></tp:nomenclature-citation></tp:nomenclature-citation-list></tp:nomenclature><tp:treatment-sec sec-type="Holotype"><title>Holotype.</title><p>MZUSP 111956, female, 33.6 mm SL, Brazil, Minas Gerais State, municipality of Santa Bárbara do Tugúrio, Ribeirão Fernandes, a tributary of Rio Pomba, Rio Paraíba do Sul basin, <named-content xmlns:xlink="http://www.w3.org/1999/xlink" content-type="dwc:verbatimCoordinates" xlink:type="simple">21°14'47"S, 43°34'07"W</named-content>, 19 Jun 2011, Ferreira AT, Roxo FF, Silva GSC.</p></tp:treatment-sec><tp:treatment-sec sec-type="Paratypes"><title>Paratypes.</title><p>Brazil, Minas Gerais State, municipality of Santa Bárbara do Tugúrio, Rio Paraíba do Sul basin. LBP 12248, 2 males, 4 females, 1 c&amp;s, 26.6–34.8 mm SL, collected with holotype. NUP 14331, 1 female, 29.6 mm SL, collected with holotype. LBP 1093, 1 male, 33.4 mm SL, Ribeirão Fernandes, <named-content xmlns:xlink="http://www.w3.org/1999/xlink" content-type="dwc:verbatimCoordinates" xlink:type="simple">21°14'47"S, 43°34'07"W</named-content>, 12 Oct 2001, Oliveira JC, Alves AL, Sato LR. LBP 8368, 5 females, 27.9–34.4 mm SL, Rio Pomba, <named-content xmlns:xlink="http://www.w3.org/1999/xlink" content-type="dwc:verbatimCoordinates" xlink:type="simple">21°14'07"S, 43°30'50"W</named-content>, 19 May 2009, Oliveira C, Silva GJC, Roxo FF, Pereira TNA. LBP 12257, 1 female, 27.2 mm SL, Rio Pomba, <named-content xmlns:xlink="http://www.w3.org/1999/xlink" content-type="dwc:verbatimCoordinates" xlink:type="simple">21°14'07"S, 43°30'50"W</named-content>, 19 Jun 2011, Ferreira AT, Roxo FF, Silva GSC. MCP 29432, 3 male, 1 female, 2 unsexed, (1 juvenile not measured) 23.8–39.0 mm SL, Ribeirão Fernandes, <named-content xmlns:xlink="http://www.w3.org/1999/xlink" content-type="dwc:verbatimCoordinates" xlink:type="simple">21°14'47"S, 43°34'07"W</named-content>, 12 Aug 2001, Oliveira JC, Alves AL, Sato LR.</p></tp:treatment-sec><tp:treatment-sec sec-type="Diagnosis"><title>Diagnosis.</title><!--PageBreak--><p><!--PageBreak--><italic><tp:taxon-name>Pareiorhina hyptiorhachis</tp:taxon-name></italic> is distinguished from its congeners, except for <italic><tp:taxon-name>Pareiorhina carrancas</tp:taxon-name></italic>, by the presence of a postdorsal ridge (vs. the absence of a postdorsal ridge). The new species differs from <italic><tp:taxon-name>Pareiorhina carrancas</tp:taxon-name></italic> by having a more elevated postdorsal ridge, (<xref ref-type="fig" rid="F2">Fig. 2</xref>; 16.7–26.8% of CP depth vs. 4.47–9.03%; table 1). Additionally, the new species can be distinguished from <italic><tp:taxon-name>Pareiorhina cepta</tp:taxon-name></italic> by having a naked abdomen (vs. having small plates covered with odontodes irregularly distributed on the abdomen); from <italic><tp:taxon-name>Pareiorhina brachyrhyncha</tp:taxon-name></italic> and <italic><tp:taxon-name>Pareiorhina cepta</tp:taxon-name></italic> by having unicuspid teeth (vs. teeth with a minute lateral cusp); from <italic><tp:taxon-name>Pareiorhina carrancas</tp:taxon-name></italic> and <italic><tp:taxon-name>Pareiorhina rudolphi</tp:taxon-name></italic> by having the anterior profile of the head rounded in dorsal view (vs. elliptical; <xref ref-type="fig" rid="F3">Fig. 3</xref>) and by having a greater suborbital depth (35.0–40.5% of HL vs. 27.4–34.2% in <italic><tp:taxon-name>Pareiorhina carrancas</tp:taxon-name></italic> and 24.5–31.8% in <italic><tp:taxon-name>Pareiorhina rudolphi</tp:taxon-name></italic>). Moreover <italic><tp:taxon-name>Pareiorhina hyptiorhachis</tp:taxon-name></italic> is distinguished from its congeners by having a wider head (100.1–108.6% of HL vs. 91.7–98.1% in <italic><tp:taxon-name>Pareiorhina brachyrhyncha</tp:taxon-name></italic>, 82.9–96.2% in <italic><tp:taxon-name>Pareiorhina carrancas</tp:taxon-name></italic>, 83.4–90.5% in <italic><tp:taxon-name>Pareiorhina cepta</tp:taxon-name></italic> and 77.8–82.1% in <italic><tp:taxon-name>Pareiorhina rudolphi</tp:taxon-name></italic>).</p><fig id="F1" position="float" orientation="portrait"><label>Figure 1.</label><caption><p><italic><tp:taxon-name>Pareiorhina hyptiorhachis</tp:taxon-name></italic>, sp. n., MZUSP 111956, 33.6 mm SL, holotype from Ribeirão Fernandes, Rio Paraíba do Sul basin, municipality of Santa Barbara do Tugúrio.</p></caption><graphic xmlns:xlink="http://www.w3.org/1999/xlink" xlink:href="ZooKeys-315-065-g001.jpg" position="float" orientation="portrait" xlink:type="simple"/></fig><fig id="F2" position="float" orientation="portrait"><label>Figure 2.</label><caption><p><bold>a</bold> <italic><tp:taxon-name>Pareiorhina hyptiorhachis</tp:taxon-name></italic>, sp. n.,paratype, LBP 12248, 29.2 mm SL, showing the conspicuous postdorsal ridge <bold>b</bold> <italic><tp:taxon-name>Pareiorhina carrancas</tp:taxon-name></italic>, LBP 8380, 38.2 mm SL, showing the poorly-developed postdorsal ridge <bold>c</bold> <italic><tp:taxon-name>Pareiorhina rudolphi</tp:taxon-name></italic>, LBP 8044, 40.5 mm SL, showing the absence of a postdorsal ridge.</p></caption><graphic xmlns:xlink="http://www.w3.org/1999/xlink" xlink:href="ZooKeys-315-065-g002.jpg" position="float" orientation="portrait" xlink:type="simple"/></fig><fig id="F3" position="float" orientation="portrait"><label>Figure 3.</label><caption><p><bold>a</bold> <italic><tp:taxon-name>Pareiorhina carrancas</tp:taxon-name></italic>, LBP 8380, 36.5 mm SL, showing the elliptical anterior profile of the head elliptical in dorsal view <bold>b</bold> <italic><tp:taxon-name>Pareiorhina rudolphi</tp:taxon-name></italic>, LBP 8044, 42.0 mm SL, showing the elliptical anterior profile of the head in dorsal view <bold>c</bold> <italic><tp:taxon-name>Pareiorhina hyptiorhachis</tp:taxon-name></italic>, new species, holotype, MZUSP 111956, 33.6 mm SL, showing the rounded anterior profile of the head in dorsal view.</p></caption><graphic xmlns:xlink="http://www.w3.org/1999/xlink" xlink:href="ZooKeys-315-065-g003.jpg" position="float" orientation="portrait" xlink:type="simple"/></fig></tp:treatment-sec><tp:treatment-sec sec-type="Description"><title>Description.</title><p>Morphometric and meristic data are given in <xref ref-type="table" rid="T1">Table 1</xref>. In lateral view, dorsal profile of body strongly convex from snout tip to distal margin of supraoccipital; <!--PageBreak--><!--PageBreak-->straight from supraoccipital to dorsal-fin origin; slightly decreasing to end of caudal peduncle. Ventral surface of body, slightly concave at head portion, straight to convex from posterior end of head to pelvic-fin insertion, and straight but angled to posterior end of caudal peduncle. Snout tip rounded in dorsal view. Nostril small. Trunk and caudal peduncle rectangular in cross-section.</p><table-wrap id="T1" position="float" orientation="portrait"><label>Table 1.</label><caption><p>Morphometric data for <italic><tp:taxon-name>Pareiorhina hyptiorhachis</tp:taxon-name></italic>. SD = Standard Deviation, IO = Interorbital, OD = Orbital Diameter, CP = Caudal Peduncle.&lt;br/&gt;</p></caption><table><tbody><tr><th rowspan="1" colspan="1"/><th rowspan="1" colspan="4"><bold><italic><tp:taxon-name>Pareiorhina hyptiorhachis</tp:taxon-name></italic> n=21</bold></th></tr><tr><th rowspan="1" colspan="1"/><th rowspan="1" colspan="1"><bold>Holotype</bold></th><th rowspan="1" colspan="1"><bold>Range</bold></th><th rowspan="1" colspan="1"><bold>Mean</bold></th><th rowspan="1" colspan="1"><bold>SD</bold></th></tr><tr><td rowspan="1" colspan="1"><bold>Standard length (SL)</bold></td><td rowspan="1" colspan="1">33.6</td><td rowspan="1" colspan="1">26.6–38.8</td><td rowspan="1" colspan="1">31.0</td><td rowspan="1" colspan="1">3.0</td></tr><tr><td rowspan="1" colspan="1"><bold>Percents of Standard length (SL)</bold></td><td rowspan="1" colspan="1"/><td rowspan="1" colspan="1"/><td rowspan="1" colspan="1"/><td rowspan="1" colspan="1"/></tr><tr><td rowspan="1" colspan="1">Predorsal length</td><td rowspan="1" colspan="1">44.2</td><td rowspan="1" colspan="1">41.5–48.8</td><td rowspan="1" colspan="1">44.7</td><td rowspan="1" colspan="1">1.6</td></tr><tr><td rowspan="1" colspan="1">Preanal length</td><td rowspan="1" colspan="1">59.2</td><td rowspan="1" colspan="1">56.1–65.9</td><td rowspan="1" colspan="1">60.5</td><td rowspan="1" colspan="1">2.4</td></tr><tr><td rowspan="1" colspan="1">Head length</td><td rowspan="1" colspan="1">31.7</td><td rowspan="1" colspan="1">28.6–35.5</td><td rowspan="1" colspan="1">31.8</td><td rowspan="1" colspan="1">1.5</td></tr><tr><td rowspan="1" colspan="1">Cleithral width</td><td rowspan="1" colspan="1">32.8</td><td rowspan="1" colspan="1">30.4–36.9</td><td rowspan="1" colspan="1">33.5</td><td rowspan="1" colspan="1">1.8</td></tr><tr><td rowspan="1" colspan="1">Dorsal-fin unbranched ray length</td><td rowspan="1" colspan="1">21.2</td><td rowspan="1" colspan="1">20.3–24.1</td><td rowspan="1" colspan="1">22.2</td><td rowspan="1" colspan="1">1.1</td></tr><tr><td rowspan="1" colspan="1">Base of dorsal fin length</td><td rowspan="1" colspan="1">15.4</td><td rowspan="1" colspan="1">14.3–18.3</td><td rowspan="1" colspan="1">16.5</td><td rowspan="1" colspan="1">1.1</td></tr><tr><td rowspan="1" colspan="1">Thorax length</td><td rowspan="1" colspan="1">18.1</td><td rowspan="1" colspan="1">15.1–19.6</td><td rowspan="1" colspan="1">17.0</td><td rowspan="1" colspan="1">1.3</td></tr><tr><td rowspan="1" colspan="1">Pectoral-fin unbranched ray length</td><td rowspan="1" colspan="1">20.5</td><td rowspan="1" colspan="1">20.5–26.0</td><td rowspan="1" colspan="1">22.6</td><td rowspan="1" colspan="1">1.5</td></tr><tr><td rowspan="1" colspan="1">Abdomen length</td><td rowspan="1" colspan="1">27.0</td><td rowspan="1" colspan="1">22.6–30.1</td><td rowspan="1" colspan="1">26.2</td><td rowspan="1" colspan="1">1.6</td></tr><tr><td rowspan="1" colspan="1">Pelvic-fin unbranched ray length</td><td rowspan="1" colspan="1">22.5</td><td rowspan="1" colspan="1">17.7–26.6</td><td rowspan="1" colspan="1">22.9</td><td rowspan="1" colspan="1">2.1</td></tr><tr><td rowspan="1" colspan="1">Anal-fin length</td><td rowspan="1" colspan="1">15.3</td><td rowspan="1" colspan="1">13.7–17.8</td><td rowspan="1" colspan="1">15.6</td><td rowspan="1" colspan="1">0.9</td></tr><tr><td rowspan="1" colspan="1">Ventral unbranched caudal ray</td><td rowspan="1" colspan="1">24.9</td><td rowspan="1" colspan="1">20.3–30.5</td><td rowspan="1" colspan="1">25.2</td><td rowspan="1" colspan="1">2.8</td></tr><tr><td rowspan="1" colspan="1">Caudal-peduncle depth</td><td rowspan="1" colspan="1">9.0</td><td rowspan="1" colspan="1">8.3–11.0</td><td rowspan="1" colspan="1">9.39</td><td rowspan="1" colspan="1">0.7</td></tr><tr><td rowspan="1" colspan="1">Postanal length</td><td rowspan="1" colspan="1">34.9</td><td rowspan="1" colspan="1">31.6–38.1</td><td rowspan="1" colspan="1">33.9</td><td rowspan="1" colspan="1">1.4</td></tr><tr><td rowspan="1" colspan="1">Anal width</td><td rowspan="1" colspan="1">15.4</td><td rowspan="1" colspan="1">11.3–16.0</td><td rowspan="1" colspan="1">14.0</td><td rowspan="1" colspan="1">1.5</td></tr><tr><td rowspan="1" colspan="1"><bold>Percents of Head Length (HL)</bold></td><td rowspan="1" colspan="1"/><td rowspan="1" colspan="1"/><td rowspan="1" colspan="1"/><td rowspan="1" colspan="1"/></tr><tr><td rowspan="1" colspan="1">Head width</td><td rowspan="1" colspan="1">103.8</td><td rowspan="1" colspan="1">100.1–108.6</td><td rowspan="1" colspan="1">103.8</td><td rowspan="1" colspan="1">2.6</td></tr><tr><td rowspan="1" colspan="1">Head depth</td><td rowspan="1" colspan="1">61.7</td><td rowspan="1" colspan="1">53.5–62.8</td><td rowspan="1" colspan="1">56.9</td><td rowspan="1" colspan="1">2.3</td></tr><tr><td rowspan="1" colspan="1">Snout length</td><td rowspan="1" colspan="1">63.1</td><td rowspan="1" colspan="1">58.0–64.7</td><td rowspan="1" colspan="1">61.2</td><td rowspan="1" colspan="1">1.9</td></tr><tr><td rowspan="1" colspan="1">Interorbital width</td><td rowspan="1" colspan="1">37.7</td><td rowspan="1" colspan="1">34.8–40.7</td><td rowspan="1" colspan="1">38.0</td><td rowspan="1" colspan="1">1.4</td></tr><tr><td rowspan="1" colspan="1">Orbital diameter</td><td rowspan="1" colspan="1">11.4</td><td rowspan="1" colspan="1">11.1–15.5</td><td rowspan="1" colspan="1">12.7</td><td rowspan="1" colspan="1">1.6</td></tr><tr><td rowspan="1" colspan="1">Suborbital depth</td><td rowspan="1" colspan="1">39.2</td><td rowspan="1" colspan="1">35.0–40.5</td><td rowspan="1" colspan="1">37.3</td><td rowspan="1" colspan="1">1.6</td></tr><tr><td rowspan="1" colspan="1">Mandibular ramus</td><td rowspan="1" colspan="1">18.1</td><td rowspan="1" colspan="1">16.0–23.4</td><td rowspan="1" colspan="1">19.9</td><td rowspan="1" colspan="1">1.9</td></tr><tr><td rowspan="1" colspan="1"><bold>Other measurements (expressed as percentages)</bold></td><td rowspan="1" colspan="1"/><td rowspan="1" colspan="1"/><td rowspan="1" colspan="1"/><td rowspan="1" colspan="1"/></tr><tr><td rowspan="1" colspan="1">Anal width/cleithral width</td><td rowspan="1" colspan="1">47.1</td><td rowspan="1" colspan="1">32.0–49.7</td><td rowspan="1" colspan="1">42.0</td><td rowspan="1" colspan="1">5.1</td></tr><tr><td rowspan="1" colspan="1">IO/OD</td><td rowspan="1" colspan="1">29.5</td><td rowspan="1" colspan="1">21.6–42.1</td><td rowspan="1" colspan="1">33.5</td><td rowspan="1" colspan="1">4.5</td></tr><tr><td rowspan="1" colspan="1">IO/Mandibulary ramus</td><td rowspan="1" colspan="1">50.6</td><td rowspan="1" colspan="1">44.1–62.5</td><td rowspan="1" colspan="1">52.4</td><td rowspan="1" colspan="1">5.6</td></tr><tr><td rowspan="1" colspan="1">Predorsal length/first ds ray length</td><td rowspan="1" colspan="1">47.9</td><td rowspan="1" colspan="1">45.7–54.5</td><td rowspan="1" colspan="1">49.7</td><td rowspan="1" colspan="1">2.6</td></tr><tr><td rowspan="1" colspan="1">Postanal length/CP depth</td><td rowspan="1" colspan="1">25.8</td><td rowspan="1" colspan="1">24.8–31.1</td><td rowspan="1" colspan="1">27.6</td><td rowspan="1" colspan="1">1.9</td></tr><tr><td rowspan="1" colspan="1">Pelvic-fin length/CP depth</td><td rowspan="1" colspan="1">40.0</td><td rowspan="1" colspan="1">36.0–46.8</td><td rowspan="1" colspan="1">41.1</td><td rowspan="1" colspan="1">3.0</td></tr><tr><td rowspan="1" colspan="1">Ventral unbranched caudal ray/CP depth</td><td rowspan="1" colspan="1">36.2</td><td rowspan="1" colspan="1">32.1–46.0</td><td rowspan="1" colspan="1">37.5</td><td rowspan="1" colspan="1">4.3</td></tr><tr><td rowspan="1" colspan="1">Postdorsal ridge depth/CP depth</td><td rowspan="1" colspan="1">19.0</td><td rowspan="1" colspan="1">16.7–26.8</td><td rowspan="1" colspan="1">21.5</td><td rowspan="1" colspan="1">3.4</td></tr></tbody></table></table-wrap><p>Greatest body depth at dorsal-fin origin. Body progressively narrowing posteriorly from cleithrum. Head flat to slightly convex between orbits; superior margin of orbits elevated. Eye small, orbital diameter 11.1–15.5% of HL, situated dorsolaterally just posterior of midpoint of head. Rostral margin of snout with minute, posteriorly-directed odontodes; numerous small odontodes on dorsal portion of head. Opening of swimbladder capsule small. Perforations of compound pterotic distributed on whole bone, greater and more concentrated on its ventral margin; its openings nearly rounded in median region, and irregular along inferior and posterior margins of bone. Lips large; oral disk rounded, papillose; premaxillary teeth 22 (1), 29 (1), 30 (1), 32 (1), 33 (1), 34 (2), 36 (1)*, 37 (2), 38 (1), 39 (2), 40 (2), 42 (2) or 44 (1). Dentary teeth 17 (1), 21 (1), 23 (1), 28 (1), 30 (2), 32 (2)*, 33 (2), 34 (2), 35 (1), 36 (1), 39 (1), or 45 (1). Teeth unicuspid. Maxillary barbel short and free distally.</p><p>Dorsal-fin rays ii,7; dorsal-fin originating at vertical through posterior end of pelvic-fin base; distal margin slightly convex. Pectoral-fin rays i,6; distal margin slightly convex; unbranched pectoral-fin ray reaching middle of unbranched pelvic-fin ray; unbranched pectoral-fin ray covered with large and pointed odontodes. Pelvic-fin rays i,5; distal margin of fin slightly convex; tip of adpressed pelvic fin almost reaching anal-fin origin; unbranched pelvic-fin ray covered with conspicuously pointed and well-developed, and uniformly distributed odontodes which are larger at ventral portion. Anal-fin rays i,5; distal margin slightly convex. Caudal fin rays i,7-7,i. Adipose fin absent. Caudal fin truncated with ventral unbranched principal ray longer than dorsal ray.</p><p>Body entirely covered by bony plates, except for ventral surface of head, abdomen and region overlaying swimbladder capsule. Dorsal series of plates 24–26, mid-dorsal 17–21, median perforated plates 24–26, mid-ventral 17–22, and ventral 19–22. Trunk with conspicuous, elongated, postdorsal ridge formed by 13–15 raised, unpaired, median plates; ridge continuous posteriorly with procurrent caudal-fin rays. Head lacking crest. Head and body plates covered with minute, uniformly sized and distributed odontodes. Seven pairs of ribs associated with vertebrae 8–14. Ribs slender and poorly ossified. Total vertebrae 29.</p><p>Supraorbital sensory canal with four pores; pore s1 located on prenasal plate below nasal plate; pore s3 located on posterior portion of nasal; pore s6+s6 located between frontal plates, on horizontal line through anterior limits of eye; pore s8 located on division between frontals, sphenotic and supraoccipital plates, just above eye. Infraorbital sensory canals with six pores; pore io1 located on anterior portion of first infraorbital; pore io2 located in medial region between first and second infraorbitals; pore io3 located in medial region between second and third infraorbitals; pore io4 located in medial region between third and fourth infraorbitals; pore io5 located in medial region between fourth and fifth infraorbitals and pore io6 located between sixth infraorbital and sphe<!--PageBreak-->notic. Preopercular canal with three pores; pore pm2 located on ventral portion of cheek plate, pore pm3 located between cheek plate and preopercle; pore pm4 located between preopercle and compound pterotic. Two postotic pores; pore po2 located just above of branchial slit; pore po3 located in region of overlying opening of swim-bladder capsule.</p></tp:treatment-sec><tp:treatment-sec sec-type="Color in alcohol"><title>Color in alcohol.</title><p>Two body-coloration patterns observed. First pattern (<xref ref-type="fig" rid="F1">Fig. 1</xref>): Ground color of dorsal surface of head and body yellowish brown. Ventral surface of body and head lighter than dorsal with dark spots of melanophores widely separated. Three dark saddles on dorsal surface of trunk (in some specimens not present), most anterior one inconspicuous. Lateral portion of body with inconspicuous dark stripe from head to caudal fin. Pectoral, pelvic and dorsal fins with three irregular, poorly defined bands. Caudal fin with variegated blotches. Second pattern (<xref ref-type="fig" rid="F4">Fig. 4</xref>): Ground color of body uniformly dark except, ventral portion of body mostly clear; Fins with inconspicuous, irregularly defined bands: one in anal fin, two in pectoral and pelvic fins. Dorsal and caudal fins entirely dark.</p><fig id="F4" position="float" orientation="portrait"><label>Figure 4.</label><caption><p>Additional coloration pattern of coloration of <italic><tp:taxon-name>Pareiorhina hyptiorhachis</tp:taxon-name></italic>, sp. n., LBP 12257, female, 27.2 mm SL.</p></caption><graphic xmlns:xlink="http://www.w3.org/1999/xlink" xlink:href="ZooKeys-315-065-g004.jpg" position="float" orientation="portrait" xlink:type="simple"/></fig></tp:treatment-sec><tp:treatment-sec sec-type="Sexual dimorphism"><title>Sexual dimorphism.</title><p>Males with a papilla at urogenital opening and fewer teeth in premaxillary 22–39 (<italic>vs</italic>. 32–44 females) and 17–32 dentary (<italic>vs</italic>. 30–45 females).</p><!--PageBreak--></tp:treatment-sec><tp:treatment-sec sec-type="Etymology"><title>Etymology.</title><p>The specific name, <italic>hyptiorhachis</italic> is a combination of Greek, <italic>hyptios</italic> = supine, lying on the back, and <italic>rhachis</italic> = ridge, midrib, and is in reference to the conspicuous postdorsal ridge found in this species.</p></tp:treatment-sec><tp:treatment-sec sec-type="Distribution"><title>Distribution and habitat.</title><p><italic><tp:taxon-name>Pareiorhina hyptiorhachis</tp:taxon-name></italic> is known from Rio Pomba and one of its tributaries, the Ribeirão Fernandes, in the municipality of Santa Barbara do Tugúrio, Minas Gerais State, Brazil (<xref ref-type="fig" rid="F5">Fig. 5</xref>). This species inhabits moderate to fast-flowing streams, with a substrate of rocks and sand and margins covered by aquatic vegetation. Specimens were collected in association with loose stones, on the streambed. The new species is syntopic throughout its distribution with <italic><tp:taxon-name>Astyanax</tp:taxon-name></italic> sp., <italic><tp:taxon-name>Characidium</tp:taxon-name></italic> sp., <italic><tp:taxon-name>Geophagus brasiliensis</tp:taxon-name></italic>, <italic><tp:taxon-name>Harttia</tp:taxon-name></italic> cf. <italic>carvalhoi</italic>, <italic><tp:taxon-name>Imparfinis</tp:taxon-name></italic> sp., <italic><tp:taxon-name>Neoplecostomus microps</tp:taxon-name></italic>, <italic><tp:taxon-name>Trichomycterus</tp:taxon-name></italic> cf. <italic>alternatus</italic>, and <italic><tp:taxon-name>Trichomycterus</tp:taxon-name></italic> sp.</p><fig id="F5" position="float" orientation="portrait"><label>Figure 5.</label><caption><p>The Rio Paraíba do Sul basin indicating the type locality of <italic><tp:taxon-name>Pareiorhina hyptiorhachis</tp:taxon-name></italic> in Ribeirão Fernandes, a tributary of Rio Pomba, Rio Paraíba do Sul basin, <named-content xmlns:xlink="http://www.w3.org/1999/xlink" content-type="dwc:verbatimCoordinates" xlink:type="simple">21°14'47"S, 43°34'07"W</named-content>.</p></caption><graphic xmlns:xlink="http://www.w3.org/1999/xlink" xlink:href="ZooKeys-315-065-g005.jpg" position="float" orientation="portrait" xlink:type="simple"/></fig></tp:treatment-sec><ref-list><ref id="B10"><mixed-citation xmlns:xlink="http://www.w3.org/1999/xlink" xlink:type="simple"><person-group><name name-style="western"><surname>Roxo</surname><given-names>FF</given-names></name><name name-style="western"><surname>Zawadzki</surname><given-names>CH</given-names></name><name name-style="western"><surname>Alexandrou</surname><given-names>MA</given-names></name><name name-style="western"><surname>Costa</surname><given-names>Silva GJ</given-names></name><name name-style="western"><surname>Chiachio</surname><given-names>MC</given-names></name><name name-style="western"><surname>Foresti</surname><given-names>F</given-names></name><name name-style="western"><surname>Oliveira</surname><given-names>C</given-names></name></person-group> (<year>2012a</year>) <source>Evolutionary and biogeographic history of the subfamily Neoplecostominae (Siluriformes: Loricariidae). Ecology and Evolution 1–12.</source></mixed-citation></ref><ref id="B11"><mixed-citation xmlns:xlink="http://www.w3.org/1999/xlink" xlink:type="simple"><person-group><name name-style="western"><surname>Roxo</surname><given-names>FF</given-names></name><name name-style="western"><surname>Zawadzki</surname><given-names>CH</given-names></name><name name-style="western"><surname>Costa</surname><given-names>Silva GJ</given-names></name><name name-style="western"><surname>Chiachio</surname><given-names>MC</given-names></name><name name-style="western"><surname>Foresti</surname><given-names>F</given-names></name><name name-style="western"><surname>Oliveira</surname><given-names>C</given-names></name></person-group> (<year>2012b</year>) <article-title>Molecular systematics of the armored neotropical catfish subfamily Neoplecostominae (Siluriformes, Loricariidae).</article-title><source>Zootaxa</source><volume>3390</volume>: <fpage>33</fpage>-<lpage>42</lpage>.</mixed-citation></ref></ref-list></tp:taxon-treatment>
